# Supplementary material for: Attitudes of physicians from 10 European countries on adherence and how treatment modalities in ABSSSI affect adherence: results from a Delphi survey
Source: Eur J Clin Microbiol Infect Dis. 2018 Jun 6;37(9):1611–8. doi: 10.1007/s10096-018-3264-0 (PMC6133032; doi:10.1007/s10096-018-3264-0)
Supplement: Supplementary file 1 — (XLSX 243 kb) [file 10096_2018_3264_MOESM1_ESM.xlsx]

## Sheet: Austria
	#	Topics	Level of agreeement
			1	2	3	4	5
	1	Importance of the adherence for the treatment of ABSSSI
		Items	0	2	0	2	5
		1. Adherence is very important in the treatment of ABSSSI in your daily clinical practice	0.22		0.78
			0	0	2	0	7
		2. Adherence can influence the clinical outcome of therapy	0		1
			0	3	4	0	2
		3. Lack of adherence is a major problem in the treatment of ABSSSI in your daily clinical practice	0.33		0.67
			0	2	0	3	4
		4. The adherence has a major impact on drug selection	0.22		0.78
			0	2	0	3	4
		5. Lack of adherence has an impact on relapse and recurrence of ABSSSI and increases resources use	0.22		0.78
	2	Importance of administration regimen for adherence in the treatment of ABSSSI
		Items	0	2	3	2	2
		1. Multiple infusions are a problem for patients in terms of adherence	0.22		0.78
			0	2	1	5	1
		2. Multiple infusions are a problem for the healthcare professionals (HCP) in managing patient adherence	0.22		0.78
			0	3	3	0	0
		3. Duration of infusion is a problem in managing patient adherence	0.5		0.5
			0	0	3	3	3
		4. I’ll be confident in using a long acting antibiotic in patients with severe renal impairment if the drug can be removed by hemodialysis or adjusted in its dose	0		1
			0	2	3	2	2
		5. Oral-switch option after discharge could lead to a decrease of adherence	0.22		0.78
			0	0	3	4	2
		6. Poor adherence due to oral-switch can delay the discharge	0		1
			0	0	0	2	7
		7. Easier administration regimen reduces resources use	0		1
	3	Impact of drug selection for the treatment of ABSSSI on adherence
		Items	0	2	2	1	4
		1. The need for dose adjustment and therapeutic drug monitoring (TDM) increases complexity of patient management and thus reduces adherence	0.22		0.78
			0	3	2	0	4
		2. The need for dose adjustment is a major issue for adherence in patients with comorbidities and polypharmacy	0.33		0.67
			0	3	2	0	4
		3. The need for dose adjustment is a major issue for adherence in elderly patients	0.33		0.67
			0	0	2	2	5
		4. Multiple dose administration, dose adjustment and TDM increase healthcare utilization	0		1
	4	Importance of complexity on choice of drug for the treatment of ABSSSI
		Items	0	0	3	3	3
		1. Level of complexity of treatment is important for the choice of drug	0		1
			0	0	2	3	4
		2. The need for a peripheral or central venous catheter for a prolonged period can increase complexity of treatment	0		1
			0	0	0	2	7
		3. The prolonged stay of intravenous devices for drug administration increase the risk for super-infections	0		1
			0	0	2	3	4
		4. Higher complexity increases time the HCP spend for the patient	0		1
			0	0	2	2	5
		5. Drug-drug interaction increase the complexity in management of patients	0		1
			0	0	0	0	9
		6. Super-infections increase the length of stay	0		1
	5	Impact of drug resistance on the treatment of ABSSSI
		Items	0	2	0	3	4
		1. Resistance has an impact on relapse and on the recurrence of ABSSSI	0.22		0.78
			0	0	2	2	5
		2. ABSSSI due to resistant pathogen increases use of resources	0		1
			0	0	3	2	4
		3. ABSSSI due to resistant strain (eg. MRSA) increase complexity of treatment	0		1
			2	4	0	3	0
		4. MRSA is a frequent cause of ABSSSI in my clinical practice	0.67		0.33
			0	0	2	2	5
		5. Under-exposure to treatment increases the risk of resistance selection	0		1
			0	0	0	7	2
		6. Under-exposure can be consequent to lack of adherence	0		1
	6	Long acting AB and adherence
		Items	0	0	0	3	6
		1. One single infusion to treat ABSSSI improves adherence	0		1
			0	7	0	2	0
		2. Switching to oral treatment for several days improves adherence	0.78		0.22
			4	5	0	0	0
		3. Multiple daily infusions improve adherence	1		0

## Sheet: Bulgaria
	#	Topics	Level of agreeement
			1	2	3	4	5
	1	Importance of the adherence for the treatment of ABSSSI
		Items	0	0	1	0	4
		1. Adherence is very important in the treatment of ABSSSI in your daily clinical practice	0		1
			0	0	1	0	4
		2. Adherence can influence the clinical outcome of therapy	0		1
			0	0	2	2	1
		3. Lack of adherence is a major problem in the treatment of ABSSSI in your daily clinical practice	0		1
			0	0	2	3	0
		4. The adherence has a major impact on drug selection	0		1
			0	0	1	3	1
		5. Lack of adherence has an impact on relapse and recurrence of ABSSSI and increases resources use	0		1
	2	Importance of administration regimen for adherence in the treatment of ABSSSI
		Items	0	0	3	2	0
		1. Multiple infusions are a problem for patients in terms of adherence	0		1
			0	1	2	1	1
		2. Multiple infusions are a problem for the healthcare professionals (HCP) in managing patient adherence	0.2		0.8
			0	1	3	1	0
		3. Duration of infusion is a problem in managing patient adherence	0.2		0.8
			0	1	2	2	0
		4. I’ll be confident in using a long acting antibiotic in patients with severe renal impairment if the drug can be removed by hemodialysis or adjusted in its dose	0.2		0.8
			0	2	1	2	0
		5. Oral-switch option after discharge could lead to a decrease of adherence	0.4		0.6
			0	2	1	2	0
		6. Poor adherence due to oral-switch can delay the discharge	0.4		0.6
			0	0	2	0	3
		7. Easier administration regimen reduces resources use	0		1
	3	Impact of drug selection for the treatment of ABSSSI on adherence
		Items	0	1	1	1	2
		1. The need for dose adjustment and therapeutic drug monitoring (TDM) increases complexity of patient management and thus reduces adherence	0.2		0.8
			0	0	2	0	3
		2. The need for dose adjustment is a major issue for adherence in patients with comorbidities and polypharmacy	0		1
			0	0	2	1	2
		3. The need for dose adjustment is a major issue for adherence in elderly patients	0		1
			0	0	2	2	1
		4. Multiple dose administration, dose adjustment and TDM increase healthcare utilization	0		1
	4	Importance of complexity on choice of drug for the treatment of ABSSSI
		Items	0	0	1	2	2
		1. Level of complexity of treatment is important for the choice of drug	0		1
			0	1	1	1	2
		2. The need for a peripheral or central venous catheter for a prolonged period can increase complexity of treatment	0.2		0.8
			0	0	1	0	4
		3. The prolonged stay of intravenous devices for drug administration increase the risk for super-infections	0		1
			0	0	1	2	2
		4. Higher complexity increases time the HCP spend for the patient	0		1
			0	0	1	1	3
		5. Drug-drug interaction increase the complexity in management of patients	0		1
			0	0	1	0	4
		6. Super-infections increase the length of stay	0		1
	5	Impact of drug resistance on the treatment of ABSSSI
		Items	0	0	1	1	3
		1. Resistance has an impact on relapse and on the recurrence of ABSSSI	0		1
			0	0	1	0	4
		2. ABSSSI due to resistant pathogen increases use of resources	0		1
			0	0	1	0	4
		3. ABSSSI due to resistant strain (eg. MRSA) increase complexity of treatment	0		1
			0	1	3	1	0
		4. MRSA is a frequent cause of ABSSSI in my clinical practice	20		0.8
			0	0	1	1	3
		5. Under-exposure to treatment increases the risk of resistance selection	0		1
			0	0	0	2	3
		6. Under-exposure can be consequent to lack of adherence	0		1
	6	Long acting AB and adherence
		Items	0	0	1	1	3
		1. One single infusion to treat ABSSSI improves adherence	0		1
			0	1	3	1	0
		2. Switching to oral treatment for several days improves adherence	0.2		0.8
			2	3	0	0	0
		3. Multiple daily infusions improve adherence	1		0

## Sheet: Czech Republic
	#	Topics	Level of agreeement
			1	2	3	4	5
	1	Importance of the adherence for the treatment of ABSSSI
		Items	0	0	11	2	8
		1. Adherence is very important in the treatment of ABSSSI in your daily clinical practice	0		1
			0	0	9	4	8
		2. Adherence can influence the clinical outcome of therapy	0		1
			0	6	11	4	0
		3. Lack of adherence is a major problem in the treatment of ABSSSI in your daily clinical practice	0.29		0.71
			0	4	13	4	0
		4. The adherence has a major impact on drug selection	0.19		0.81
			0	0	13	6	2
		5. Lack of adherence has an impact on relapse and recurrence of ABSSSI and increases resources use	0		1
	2	Importance of administration regimen for adherence in the treatment of ABSSSI
		Items	0	0	13	4	4
		1. Multiple infusions are a problem for patients in terms of adherence	0		1
			0	4	6	9	2
		2. Multiple infusions are a problem for the healthcare professionals (HCP) in managing patient adherence	0.19		0.81
			0	4	6	9	2
		3. Duration of infusion is a problem in managing patient adherence	0.19		0.81
			0	4	9	8	0
		4. I’ll be confident in using a long acting antibiotic in patients with severe renal impairment if the drug can be removed by hemodialysis or adjusted in its dose	0.19		0.81
			0	8	11	2	0
		5. Oral-switch option after discharge could lead to a decrease of adherence	0.38		0.62
			0	4	11	4	2
		6. Poor adherence due to oral-switch can delay the discharge	0.19		0.81
			0	0	8	9	4
		7. Easier administration regimen reduces resources use	0		1
	3	Impact of drug selection for the treatment of ABSSSI on adherence
		Items	0	4	9	4	4
		1. The need for dose adjustment and therapeutic drug monitoring (TDM) increases complexity of patient management and thus reduces adherence	0.19		0.81
			0	2	6	9	4
		2. The need for dose adjustment is a major issue for adherence in patients with comorbidities and polypharmacy	0.09		0.91
			0	2	4	13	2
		3. The need for dose adjustment is a major issue for adherence in elderly patients	0.09		0.91
			0	2	9	6	4
		4. Multiple dose administration, dose adjustment and TDM increase healthcare utilization	0.09		0.91
	4	Importance of complexity on choice of drug for the treatment of ABSSSI
		Items	0	0	13	4	4
		1. Level of complexity of treatment is important for the choice of drug	0		1
			0	2	2	11	6
		2. The need for a peripheral or central venous catheter for a prolonged period can increase complexity of treatment	0.09		0.91
			0	0	0	4	17
		3. The prolonged stay of intravenous devices for drug administration increase the risk for super-infections	0		1
			0	2	6	9	4
		4. Higher complexity increases time the HCP spend for the patient	0.09		0.91
			0	0	9	6	6
		5. Drug-drug interaction increase the complexity in management of patients	0		1
			0	0	0	6	15
		6. Super-infections increase the length of stay	0		1
	5	Impact of drug resistance on the treatment of ABSSSI
		Items	0	0	8	0	13
		1. Resistance has an impact on relapse and on the recurrence of ABSSSI	0		1
			0	0	9	6	6
		2. ABSSSI due to resistant pathogen increases use of resources	0		1
			0	0	4	6	11
		3. ABSSSI due to resistant strain (eg. MRSA) increase complexity of treatment	0		1
			0	21	0	0	0
		4. MRSA is a frequent cause of ABSSSI in my clinical practice	1		0
			0	0	11	6	4
		5. Under-exposure to treatment increases the risk of resistance selection	0		1
			0	4	9	6	2
		6. Under-exposure can be consequent to lack of adherence	0		1
	6	Long acting AB and adherence
		Items	0	0	4	13	4
		1. One single infusion to treat ABSSSI improves adherence	0		1
			0	6	11	4	0
		2. Switching to oral treatment for several days improves adherence	0.29		0.71
			2	17	2	0	0
		3. Multiple daily infusions improve adherence	0.91		0.09

## Sheet: Greece
	#	Topics	Level of agreeement
			1	2	3	4	5
	1	Importance of the adherence for the treatment of ABSSSI
		Items	0	0	6	12	13
		1. Adherence is very important in the treatment of ABSSSI in your daily clinical practice	0		1
			0	0	1	13	17
		2. Adherence can influence the clinical outcome of therapy	0		1
			0	3	14	13	10
		3. Lack of adherence is a major problem in the treatment of ABSSSI in your daily clinical practice	0.09		0.91
			0	3	11	8	9
		4. The adherence has a major impact on drug selection	0.09		0.91
			0	0	5	13	13
		5. Lack of adherence has an impact on relapse and recurrence of ABSSSI and increases resources use	0		1
	2	Importance of administration regimen for adherence in the treatment of ABSSSI
		Items	0	1	8	18	4
		1. Multiple infusions are a problem for patients in terms of adherence	0.03		0.97
			0	1	9	14	7
		2. Multiple infusions are a problem for the healthcare professionals (HCP) in managing patient adherence	0.03		0.97
			0	3	12	9	7
		3. Duration of infusion is a problem in managing patient adherence	0.09		0.91
			1	1	16	5	8
		4. I’ll be confident in using a long acting antibiotic in patients with severe renal impairment if the drug can be removed by hemodialysis or adjusted in its dose	0.06		0.94
			4	4	14	5	4
		5. Oral-switch option after discharge could lead to a decrease of adherence	0.26		0.74
			0	8	13	2	8
		6. Poor adherence due to oral-switch can delay the discharge	0.26		0.74
			0	1	13	2	8
		7. Easier administration regimen reduces resources use	0.03		0.97
	3	Impact of drug selection for the treatment of ABSSSI on adherence
		Items	0	1	8	12	10
		1. The need for dose adjustment and therapeutic drug monitoring (TDM) increases complexity of patient management and thus reduces adherence	0.03		0.97
			0	1	8	9	13
		2. The need for dose adjustment is a major issue for adherence in patients with comorbidities and polypharmacy	0.03		0.97
			0	1	6	12	12
		3. The need for dose adjustment is a major issue for adherence in elderly patients	0.03		0.97
			0	0	4	14	13
		4. Multiple dose administration, dose adjustment and TDM increase healthcare utilization	0		1
	4	Importance of complexity on choice of drug for the treatment of ABSSSI
		Items	0	1	10	10	10
		1. Level of complexity of treatment is important for the choice of drug	0.03		0.97
			0	0	4	9	18
		2. The need for a peripheral or central venous catheter for a prolonged period can increase complexity of treatment	0		1
			0	0	3	6	22
		3. The prolonged stay of intravenous devices for drug administration increase the risk for super-infections	0		1
			0	1	4	13	13
		4. Higher complexity increases time the HCP spend for the patient	0.03		0.97
			0	0	6	12	13
		5. Drug-drug interaction increase the complexity in management of patients	0		1
			0	0	1	3	27
		6. Super-infections increase the length of stay	0		1
	5	Impact of drug resistance on the treatment of ABSSSI
		Items	0	0	4	9	18
		1. Resistance has an impact on relapse and on the recurrence of ABSSSI	0		1
			0	0	4	15	12
		2. ABSSSI due to resistant pathogen increases use of resources	0		1
			0	0	4	10	17
		3. ABSSSI due to resistant strain (eg. MRSA) increase complexity of treatment	0		1
			0	3	15	12	1
		4. MRSA is a frequent cause of ABSSSI in my clinical practice	9%%		0.91
			0	0	4	15	12
		5. Under-exposure to treatment increases the risk of resistance selection	0		1
			0	0	4	17	10
		6. Under-exposure can be consequent to lack of adherence	0		1
	6	Long acting AB and adherence
		Items	0	0	0	8	23
		1. One single infusion to treat ABSSSI improves adherence	0		1
			3	17	3	5	3
		2. Switching to oral treatment for several days improves adherence	0.64		0.36
			7	18	4	1	1
		3. Multiple daily infusions improve adherence	0.81		0.19

## Sheet: Italy
	#	Topics	Level of agreeement
			1	2	3	4	5
	1	Importance of the adherence for the treatment of ABSSSI
		Items	0	4	8	24	22
		1. Adherence is very important in the treatment of ABSSSI in your daily clinical practice	0.07		0.93
			0	0	7	19	22
		2. Adherence can influence the clinical outcome of therapy	0		1
			0	15	20	14	8
		3. Lack of adherence is a major problem in the treatment of ABSSSI in your daily clinical practice	0.26		0.74
			0	3	15	21	19
		4. The adherence has a major impact on drug selection	0.05		0.95
			0	3	12	24	19
		5. Lack of adherence has an impact on relapse and recurrence of ABSSSI and increases resources use	0.05		0.95
	2	Importance of administration regimen for adherence in the treatment of ABSSSI
		Items	2	5	15	20	16
		1. Multiple infusions are a problem for patients in terms of adherence	0.12		0.88
			2	7	15	20	14
		2. Multiple infusions are a problem for the healthcare professionals (HCP) in managing patient adherence	0.15		0.85
			2	10	20	20	6
		3. Duration of infusion is a problem in managing patient adherence	0.21		0.79
			2	10	19	20	7
		4. I’ll be confident in using a long acting antibiotic in patients with severe renal impairment if the drug can be removed by hemodialysis or adjusted in its dose	0.21		0.79
			2	29	8	17	2
		5. Oral-switch option after discharge could lead to a decrease of adherence	0.53		0.47
			0	22	17	12	7
		6. Poor adherence due to oral-switch can delay the discharge	0.38		0.62
			0	3	14	27	14
		7. Easier administration regimen reduces resources use	0.05		0.95
	3	Impact of drug selection for the treatment of ABSSSI on adherence
		Items	4	8	8	29	9
		1. The need for dose adjustment and therapeutic drug monitoring (TDM) increases complexity of patient management and thus reduces adherence	0.21		0.79
			0	8	15	26	9
		2. The need for dose adjustment is a major issue for adherence in patients with comorbidities and polypharmacy	0.14		0.86
			0	8	17	26	7
		3. The need for dose adjustment is a major issue for adherence in elderly patients	0.14		0.86
			0	2	17	24	15
		4. Multiple dose administration, dose adjustment and TDM increase healthcare utilization	0.03		0.97
	4	Importance of complexity on choice of drug for the treatment of ABSSSI
		Items	0	2	4	26	6
		1. Level of complexity of treatment is important for the choice of drug	0.03		0.97
			0	2	12	24	20
		2. The need for a peripheral or central venous catheter for a prolonged period can increase complexity of treatment	0.03		0.97
			0	3	8	20	27
		3. The prolonged stay of intravenous devices for drug administration increase the risk for super-infections	0.05		0.95
			0	3	12	26	17
		4. Higher complexity increases time the HCP spend for the patient	0.05		0.95
			0	0	12	34	12
		5. Drug-drug interaction increase the complexity in management of patients	0		1
			0	3	3	24	28
		6. Super-infections increase the length of stay	0.05		0.95
	5	Impact of drug resistance on the treatment of ABSSSI
		Items	0	2	14	29	13
		1. Resistance has an impact on relapse and on the recurrence of ABSSSI	0.03		0.97
			0	2	10	24	22
		2. ABSSSI due to resistant pathogen increases use of resources	0.03		0.97
			0	2	12	31	13
		3. ABSSSI due to resistant strain (eg. MRSA) increase complexity of treatment	0.03		0.97
			2	15	14	22	5
		4. MRSA is a frequent cause of ABSSSI in my clinical practice	0.29		0.71
			0	3	17	19	19
		5. Under-exposure to treatment increases the risk of resistance selection	0.05		0.95
			0	3	24	17	14
		6. Under-exposure can be consequent to lack of adherence	0.05		0.95
	6	Long acting AB and adherence
		Items	0	0	15	17	26
		1. One single infusion to treat ABSSSI improves adherence	0		1
			0	22	14	19	3
		2. Switching to oral treatment for several days improves adherence	0.38		0.62
			14	39	3	2	0
		3. Multiple daily infusions improve adherence	0.91		0.09

## Sheet: Poland
	#	Topics	Level of agreeement
			1	2	3	4	5
	1	Importance of the adherence for the treatment of ABSSSI
		Items	0	0	5	3	6
		1. Adherence is very important in the treatment of ABSSSI in your daily clinical practice	0		1
			0	0	3	3	8
		2. Adherence can influence the clinical outcome of therapy	0		1
			0	3	0	6	5
		3. Lack of adherence is a major problem in the treatment of ABSSSI in your daily clinical practice	0.21		0.79
			0	0	5	6	3
		4. The adherence has a major impact on drug selection	0		1
			0	0	3	8	3
		5. Lack of adherence has an impact on relapse and recurrence of ABSSSI and increases resources use	0		1
	2	Importance of administration regimen for adherence in the treatment of ABSSSI
		Items	0	0	6	0	8
		1. Multiple infusions are a problem for patients in terms of adherence	0		1
			0	0	6	0	8
		2. Multiple infusions are a problem for the healthcare professionals (HCP) in managing patient adherence	0		1
			0	0	3	3	8
		3. Duration of infusion is a problem in managing patient adherence	0		1
			0	0	3	8	3
		4. I’ll be confident in using a long acting antibiotic in patients with severe renal impairment if the drug can be removed by hemodialysis or adjusted in its dose	0		1
			0	3	3	5	3
		5. Oral-switch option after discharge could lead to a decrease of adherence	0.21		0.79
			3	3	3	5	0
		6. Poor adherence due to oral-switch can delay the discharge	0.43		0.57
			0	0	6	5	3
		7. Easier administration regimen reduces resources use	0		1
	3	Impact of drug selection for the treatment of ABSSSI on adherence
		Items	0	3	3	8	0
		1. The need for dose adjustment and therapeutic drug monitoring (TDM) increases complexity of patient management and thus reduces adherence	0.21		0.79
			0	0	6	6	2
		2. The need for dose adjustment is a major issue for adherence in patients with comorbidities and polypharmacy	0		1
			0	3	5	3	3
		3. The need for dose adjustment is a major issue for adherence in elderly patients	0.21		0.79
			0	0	3	11	0
		4. Multiple dose administration, dose adjustment and TDM increase healthcare utilization	0		1
	4	Importance of complexity on choice of drug for the treatment of ABSSSI
		Items	0	0	0	11	3
		1. Level of complexity of treatment is important for the choice of drug	0		1
			0	0	3	8	3
		2. The need for a peripheral or central venous catheter for a prolonged period can increase complexity of treatment	0		1
			0	0	0	3	11
		3. The prolonged stay of intravenous devices for drug administration increase the risk for super-infections	0		1
			0	0	3	8	3
		4. Higher complexity increases time the HCP spend for the patient	0		1
			3	0	6	5	0
		5. Drug-drug interaction increase the complexity in management of patients	0.21		0.79
			0	0	0	3	11
		6. Super-infections increase the length of stay	0		1
	5	Impact of drug resistance on the treatment of ABSSSI
		Items	0	0	0	8	6
		1. Resistance has an impact on relapse and on the recurrence of ABSSSI	0		1
			0	0	3	0	11
		2. ABSSSI due to resistant pathogen increases use of resources	0		1
			0	0	3	3	8
		3. ABSSSI due to resistant strain (eg. MRSA) increase complexity of treatment	0		1
			3	3	3	3	2
		4. MRSA is a frequent cause of ABSSSI in my clinical practice	0.43		0.57
			0	0	5	6	3
		5. Under-exposure to treatment increases the risk of resistance selection	0		1
			0	0	3	8	3
		6. Under-exposure can be consequent to lack of adherence	0		1
	6	Long acting AB and adherence
		Items	0	0	8	3	3
		1. One single infusion to treat ABSSSI improves adherence	0		1
			3	3	3	2	3
		2. Switching to oral treatment for several days improves adherence	0.43		0.57
			3	8	0	3	0
		3. Multiple daily infusions improve adherence	0.79		0.21

## Sheet: Portugal
	#	Topics	Level of agreeement
			1	2	3	4	5
	1	Importance of the adherence for the treatment of ABSSSI
		Items	2	2	7	2	5
		1. Adherence is very important in the treatment of ABSSSI in your daily clinical practice	0.22		0.78
			2	0	0	5	11
		2. Adherence can influence the clinical outcome of therapy	0.11		0.89
			5	0	5	6	2
		3. Lack of adherence is a major problem in the treatment of ABSSSI in your daily clinical practice	0.28		0.72
			0	0	7	9	2
		4. The adherence has a major impact on drug selection	0		1
			0	0	5	11	2
		5. Lack of adherence has an impact on relapse and recurrence of ABSSSI and increases resources use	0		1
	2	Importance of administration regimen for adherence in the treatment of ABSSSI
		Items	0	5	8	5	0
		1. Multiple infusions are a problem for patients in terms of adherence	0.28		0.72
			0	0	7	11	8
		2. Multiple infusions are a problem for the healthcare professionals (HCP) in managing patient adherence	0		1
			2	0	5	11	0
		3. Duration of infusion is a problem in managing patient adherence	0.11		0.89
			0	0	11	5	2
		4. I’ll be confident in using a long acting antibiotic in patients with severe renal impairment if the drug can be removed by hemodialysis or adjusted in its dose	0		1
			2	14	2	0	0
		5. Oral-switch option after discharge could lead to a decrease of adherence	0.89		0.11
			0	2	9	7	0
		6. Poor adherence due to oral-switch can delay the discharge	0.11		0.89
			0	0	5	11	2
		7. Easier administration regimen reduces resources use	0		1
	3	Impact of drug selection for the treatment of ABSSSI on adherence
		Items	2	2	10	2	2
		1. The need for dose adjustment and therapeutic drug monitoring (TDM) increases complexity of patient management and thus reduces adherence	0.22		0.78
			0	0	5	13	0
		2. The need for dose adjustment is a major issue for adherence in patients with comorbidities and polypharmacy	0		1
			0	4	7	7	0
		3. The need for dose adjustment is a major issue for adherence in elderly patients	0.22		0.78
			0	5	3	7	3
		4. Multiple dose administration, dose adjustment and TDM increase healthcare utilization	0.28		0.72
	4	Importance of complexity on choice of drug for the treatment of ABSSSI
		Items	0	5	7	4	2
		1. Level of complexity of treatment is important for the choice of drug	0.28		0.72
			0	0	0	9	9
		2. The need for a peripheral or central venous catheter for a prolonged period can increase complexity of treatment	0		1
			0	0	0	7	11
		3. The prolonged stay of intravenous devices for drug administration increase the risk for super-infections	0		1
			0	0	7	7	4
		4. Higher complexity increases time the HCP spend for the patient	0		1
			0	0	2	11	5
		5. Drug-drug interaction increase the complexity in management of patients	0		1
			0	0	0	7	11
		6. Super-infections increase the length of stay	0		1
	5	Impact of drug resistance on the treatment of ABSSSI
		Items	0	2	7	5	4
		1. Resistance has an impact on relapse and on the recurrence of ABSSSI	0.11		0.89
			0	2	2	7	7
		2. ABSSSI due to resistant pathogen increases use of resources	0.11		0.89
			0	2	5	9	2
		3. ABSSSI due to resistant strain (eg. MRSA) increase complexity of treatment	0.11		0.89
			2	2	7	5	2
		4. MRSA is a frequent cause of ABSSSI in my clinical practice	0.22		0.78
			0	0	2	7	9
		5. Under-exposure to treatment increases the risk of resistance selection	0		1
			0	0	4	7	7
		6. Under-exposure can be consequent to lack of adherence	0		1
	6	Long acting AB and adherence
		Items	0	0	2	5	11
		1. One single infusion to treat ABSSSI improves adherence	0		1
			0	5	5	4	4
		2. Switching to oral treatment for several days improves adherence	0.28		0.72
			4	14	0	0	0
		3. Multiple daily infusions improve adherence	1		0

## Sheet: Romania
	#	Topics	Level of agreeement
			1	2	3	4	5
	1	Importance of the adherence for the treatment of ABSSSI
		Items	0	0	7	9	12
		1. Adherence is very important in the treatment of ABSSSI in your daily clinical practice	0		1
			0	0	4	9	15
		2. Adherence can influence the clinical outcome of therapy	0		1
			0	3	15	1	9
		3. Lack of adherence is a major problem in the treatment of ABSSSI in your daily clinical practice	0.11		0.89
			0	2	13	6	7
		4. The adherence has a major impact on drug selection	0.07		0.93
			0	0	7	7	14
		5. Lack of adherence has an impact on relapse and recurrence of ABSSSI and increases resources use	0		1
	2	Importance of administration regimen for adherence in the treatment of ABSSSI
		Items	0	2	9	6	11
		1. Multiple infusions are a problem for patients in terms of adherence	0.07		0.93
			0	3	10	8	7
		2. Multiple infusions are a problem for the healthcare professionals (HCP) in managing patient adherence	0.11		0.89
			0	4	7	9	8
		3. Duration of infusion is a problem in managing patient adherence	0.14		0.86
			1	2	12	4	9
		4. I’ll be confident in using a long acting antibiotic in patients with severe renal impairment if the drug can be removed by hemodialysis or adjusted in its dose	0.11		0.89
			0	16	7	2	3
		5. Oral-switch option after discharge could lead to a decrease of adherence	0.57		0.43
			0	12	10	3	3
		6. Poor adherence due to oral-switch can delay the discharge	0.43		0.57
			2	0	13	1	12
		7. Easier administration regimen reduces resources use	0.07		0.93
	3	Impact of drug selection for the treatment of ABSSSI on adherence
		Items	0	3	9	9	7
		1. The need for dose adjustment and therapeutic drug monitoring (TDM) increases complexity of patient management and thus reduces adherence	0.11		0.89
			0	3	7	12	6
		2. The need for dose adjustment is a major issue for adherence in patients with comorbidities and polypharmacy	0.11		0.97
			0	3	6	13	6
		3. The need for dose adjustment is a major issue for adherence in elderly patients	0.11		0.89
			0	2	9	6	11
		4. Multiple dose administration, dose adjustment and TDM increase healthcare utilization	0.07		0.93
	4	Importance of complexity on choice of drug for the treatment of ABSSSI
		Items	0	3	10	3	12
		1. Level of complexity of treatment is important for the choice of drug	0.11		0.89
			0	0	4	8	16
		2. The need for a peripheral or central venous catheter for a prolonged period can increase complexity of treatment	0		1
			1	2	0	7	18
		3. The prolonged stay of intravenous devices for drug administration increase the risk for super-infections	0.11		0.89
			1	2	4	11	10
		4. Higher complexity increases time the HCP spend for the patient	0.11		0.89
			0	0	7	6	15
		5. Drug-drug interaction increase the complexity in management of patients	0		1
			0	0	0	3	25
		6. Super-infections increase the length of stay	0		1
	5	Impact of drug resistance on the treatment of ABSSSI
		Items	0	0	3	9	16
		1. Resistance has an impact on relapse and on the recurrence of ABSSSI	0		1
			0	0	2	4	22
		2. ABSSSI due to resistant pathogen increases use of resources	0		1
			0	0	4	6	18
		3. ABSSSI due to resistant strain (eg. MRSA) increase complexity of treatment	0		1
			2	4	6	7	9
		4. MRSA is a frequent cause of ABSSSI in my clinical practice	0.21		0.79
			0	0	4	6	18
		5. Under-exposure to treatment increases the risk of resistance selection	0		1
			0	2	9	6	11
		6. Under-exposure can be consequent to lack of adherence	0.07		0.93
	6	Long acting AB and adherence
		Items	2	0	4	7	15
		1. One single infusion to treat ABSSSI improves adherence	0.07		0.93
			2	6	13	4	3
		2. Switching to oral treatment for several days improves adherence	0.28		0.72
			3	24	1	0	0
		3. Multiple daily infusions improve adherence	0.97		0.03

## Sheet: Russia
	#	Topics	Level of agreeement
			1	2	3	4	5
	1	Importance of the adherence for the treatment of ABSSSI
		Items	0	0	0	0	1
		1. Adherence is very important in the treatment of ABSSSI in your daily clinical practice	0		1
			0	0	0	1	0
		2. Adherence can influence the clinical outcome of therapy	0		1
			0	1	0	0	0
		3. Lack of adherence is a major problem in the treatment of ABSSSI in your daily clinical practice	1		0
			0	0	1	0	0
		4. The adherence has a major impact on drug selection	0		1
			0	0	0	0	1
		5. Lack of adherence has an impact on relapse and recurrence of ABSSSI and increases resources use	0		1
	2	Importance of administration regimen for adherence in the treatment of ABSSSI
		Items	0	0	0	0	1
		1. Multiple infusions are a problem for patients in terms of adherence	0		1
			0	0	1	0	0
		2. Multiple infusions are a problem for the healthcare professionals (HCP) in managing patient adherence	0		1
			0	0	0	1	0
		3. Duration of infusion is a problem in managing patient adherence	0		1
			0	0	0	0	1
		4. I’ll be confident in using a long acting antibiotic in patients with severe renal impairment if the drug can be removed by hemodialysis or adjusted in its dose	0		1
			0	1	0	0	0
		5. Oral-switch option after discharge could lead to a decrease of adherence	1		0
			0	1	0	0	0
		6. Poor adherence due to oral-switch can delay the discharge	1		0
			0	0	1	0	0
		7. Easier administration regimen reduces resources use	0		1
	3	Impact of drug selection for the treatment of ABSSSI on adherence
		Items	0	0	0	1	0
		1. The need for dose adjustment and therapeutic drug monitoring (TDM) increases complexity of patient management and thus reduces adherence	0		1
			0	0	0	0	1
		2. The need for dose adjustment is a major issue for adherence in patients with comorbidities and polypharmacy	0		1
			0	0	0	0	1
		3. The need for dose adjustment is a major issue for adherence in elderly patients	0		1
			0	0	0	0	1
		4. Multiple dose administration, dose adjustment and TDM increase healthcare utilization	0		1
	4	Importance of complexity on choice of drug for the treatment of ABSSSI
		Items	0	0	1	0	0
		1. Level of complexity of treatment is important for the choice of drug	0		1
			0	0	1	0	0
		2. The need for a peripheral or central venous catheter for a prolonged period can increase complexity of treatment	0		1
			0	0	0	0	1
		3. The prolonged stay of intravenous devices for drug administration increase the risk for super-infections	0		1
			0	0	1	0	0
		4. Higher complexity increases time the HCP spend for the patient	0		1
			0	0	1	0	0
		5. Drug-drug interaction increase the complexity in management of patients	0		1
			0	0	0	0	1
		6. Super-infections increase the length of stay	0		1
	5	Impact of drug resistance on the treatment of ABSSSI
		Items	0	0	0	0	1
		1. Resistance has an impact on relapse and on the recurrence of ABSSSI	0		1
			0	0	0	0	1
		2. ABSSSI due to resistant pathogen increases use of resources	0		1
			0	0	0	0	1
		3. ABSSSI due to resistant strain (eg. MRSA) increase complexity of treatment	0		1
			0	0	0	0	1
		4. MRSA is a frequent cause of ABSSSI in my clinical practice	0		1
			0	0	0	0	1
		5. Under-exposure to treatment increases the risk of resistance selection	0		1
			0	0	1	0	0
		6. Under-exposure can be consequent to lack of adherence	0		1
	6	Long acting AB and adherence
		Items	0	0	0	0	1
		1. One single infusion to treat ABSSSI improves adherence	0		1
			0	0	1	0	0
		2. Switching to oral treatment for several days improves adherence	0		1
			0	1	0	0	0
		3. Multiple daily infusions improve adherence	1		0

## Sheet: Spain
	#	Topics	Level of agreeement
			1	2	3	4	5
	1	Importance of the adherence for the treatment of ABSSSI
		Items	1	0	8	23	21
		1. Adherence is very important in the treatment of ABSSSI in your daily clinical practice	0.02		0.98
			0	0	5	20	28
		2. Adherence can influence the clinical outcome of therapy	0		1
			4	19	15	10	5
		3. Lack of adherence is a major problem in the treatment of ABSSSI in your daily clinical practice	0.45		0.55
			0	5	16	28	4
		4. The adherence has a major impact on drug selection	0.09		0.91
			0	4	13	26	10
		5. Lack of adherence has an impact on relapse and recurrence of ABSSSI and increases resources use	0.07		0.93
	2	Importance of administration regimen for adherence in the treatment of ABSSSI
		Items	0	8	30	9	6
		1. Multiple infusions are a problem for patients in terms of adherence	0.15		0.85
			0	8	18	24	3
		2. Multiple infusions are a problem for the healthcare professionals (HCP) in managing patient adherence	0.15		0.85
			2	16	23	10	2
		3. Duration of infusion is a problem in managing patient adherence	0.34		0.66
			0	3	21	25	4
		4. I’ll be confident in using a long acting antibiotic in patients with severe renal impairment if the drug can be removed by hemodialysis or adjusted in its dose	0.06		0.94
			1	17	21	12	2
		5. Oral-switch option after discharge could lead to a decrease of adherence	0.34		0.66
			1	12	23	17	0
		6. Poor adherence due to oral-switch can delay the discharge	0.24		0.76
			0	0	15	20	18
		7. Easier administration regimen reduces resources use	0		1
	3	Impact of drug selection for the treatment of ABSSSI on adherence
		Items	1	4	23	21	4
		1. The need for dose adjustment and therapeutic drug monitoring (TDM) increases complexity of patient management and thus reduces adherence	0.09		0.91
			0	5	19	21	8
		2. The need for dose adjustment is a major issue for adherence in patients with comorbidities and polypharmacy	0.09		0.91
			0	8	14	25	6
		3. The need for dose adjustment is a major issue for adherence in elderly patients	0.15		0.85
			0	0	13	26	14
		4. Multiple dose administration, dose adjustment and TDM increase healthcare utilization	0		1
	4	Importance of complexity on choice of drug for the treatment of ABSSSI
		Items	0	1	10	27	15
		1. Level of complexity of treatment is important for the choice of drug	0.02		0.98
			0	0	3	21	29
		2. The need for a peripheral or central venous catheter for a prolonged period can increase complexity of treatment	0		1
			0	0	2	13	38
		3. The prolonged stay of intravenous devices for drug administration increase the risk for super-infections	0		1
			0	0	4	34	15
		4. Higher complexity increases time the HCP spend for the patient	0		1
			0	0	2	33	18
		5. Drug-drug interaction increase the complexity in management of patients	0		1
			0	0	0	10	43
		6. Super-infections increase the length of stay	0		1
	5	Impact of drug resistance on the treatment of ABSSSI
		Items	0	4	13	14	22
		1. Resistance has an impact on relapse and on the recurrence of ABSSSI	0.07		0.93
			0	0	5	19	29
		2. ABSSSI due to resistant pathogen increases use of resources	0		1
			0	1	8	23	21
		3. ABSSSI due to resistant strain (eg. MRSA) increase complexity of treatment	0.02		0.98
			1	12	16	20	4
		4. MRSA is a frequent cause of ABSSSI in my clinical practice	0.24		0.76
			0	4	5	24	20
		5. Under-exposure to treatment increases the risk of resistance selection	0.07		0.93
			0	4	13	20	16
		6. Under-exposure can be consequent to lack of adherence	0.07		0.93
	6	Long acting AB and adherence
		Items	0	0	2	13	38
		1. One single infusion to treat ABSSSI improves adherence	0		1
			4	21	10	14	3
		2. Switching to oral treatment for several days improves adherence	0.47		0.53
			9	37	2	4	1
		3. Multiple daily infusions improve adherence	0.87		0.13

[truncated: 1 more sheets: Sheet1]
